# Supplementary material for: Impact of initial dialysis modality on the survival of patients with ESRD in eastern China: a propensity-matched study
Source: BMC Nephrol. 2020 Jul 29;21:310. doi: 10.1186/s12882-020-01909-3 (PMC7389640; doi:10.1186/s12882-020-01909-3)
Supplement: Supplementary file 1 — Additional file 1: Table S1. Baseline characteristics of 7761 excluded hemodialysis (HD) and 541 excluded peritoneal dialysis (PD) patients. [file 12882_2020_1909_MOESM1_ESM.xlsx]

## Sheet: Sheet1
Supplemental Table 1. Baseline characteristics of 7761 excluded hemodialysis (HD) and 541 excluded peritoneal dialysis (PD) patients.
Baseline Characteristics	Excluded HD Cohort (n=7761)	Excluded PD Cohort (n=541)	P-value
Male,n(%)	4784(61.6)	298(55.1)	<0.05
Age(years)	58±18	50±19	<0.001
65+ years,n(%)	2994(38.6)	125(23.1)	<0.001
Causes of ESRD,n(%)
CGN,n(%)	2993(38.6)	119(22.0)	<0.001
DN,n(%)	891(11.5)	33(6.1)	<0.001
HTN,n(%)	460(5.9)	30(5.5)	0.716
PKD,n(%)	158(2.0)	6(1.1)	0.134
Other/Unknown,n(%)	3259(42.0)	353(65.2)	<0.001
Comorbid conditions,n(%)
DM,n(%)	1237(15.9)	50(9.2)	<0.001
CVD,n(%)	1726(22.2)	108(20.0)	0.217
Malignancy,n(%)	755(9.7)	10(1.8)	<0.001
Chronic liver disease,n(%)	474(6.1)	19(3.5)	<0.05
COPD,n(%)	105(1.4)	2(0.4)	<0.05
Gastrointestinal ulcer,n(%)	59(0.8)	3(0.6)	0.591
